# Supplementary material for: Generation of the transgene-free canker-resistant Citrus sinensis using Cas12a/crRNA ribonucleoprotein in the T0 generation
Source: Nat Commun. 2023 Jul 5;14:3957. doi: 10.1038/s41467-023-39714-9 (PMC10319737; doi:10.1038/s41467-023-39714-9)
Supplement: Supplementary file 4 — Source Data [file 41467_2023_39714_MOESM4_ESM.xlsx]

## Sheet: Source Data for Figure 2
Source Data for Figure 2B and 2C

## Sheet: Source Data for Figure 4
Source Data for Figure 4E
	WT			cslob1
	Rep 1	Rep 2	Rep 3	Rep 1	Rep 2	Rep 3	P-value
0 dpi	4.58546	4.53529	4.52634	4.56937	4.44716	4.46835	0.266956
2 dpi	4.32222	4.6902	4.74819	4.44716	4.62325	4.32222	0.484564
4 dpi	6.45788	6.9058	6.46835	6.02119	5.88649	6.45788	0.0975972
6 dpi	6.68395	6.70842	6.69636	6.14613	6.7796	6.26007	0.197755
9 dpi	7.87448	8.09307	7.8704	6.79934	6.95904	7.33646	0.00645913

## Sheet: Source Data for Figure 5
Source Data for Figure 5A
Relative expression (fold change) with Xcc/without Xcc		WT				cslob1
		Rep 1	Rep 2	Rep 3	Rep 4	Rep 1	Rep 2	Rep 3	Rep 4		P-value
	orange.1t00600	5.09354	2.23454	2.61699	7.3842	1.0674	1.2483	0.918529	0.945882		0.0338476
	Cs6g17190	5.01497	5.3371	4.38266	6.55827	0.378129	1.66463	1.00771	0.517898		0.000408317
	Cs7g32410	4.28272	3.34429	5.63793	4.2775	0.505395	1.03584	0.575759	0.399263		0.000264999
	Cs9g17380	5.16796	12.1041	10.978	6.40491	0.515273	1.05326	0.474697	0.463417		0.00325012
Source Data for Figure 5B
nmol H2O2/cm2 leaf		WT+water	WT+Xcc 306	cslob1+water	cslob1+Xcc 306
	Rep 1	0.903439	0.809818	1.04387	0.856628
	Rep 2	0.786413	0.973654	0.950249	0.880034
	Rep 3	0.856628	0.880034	0.926844	0.809818
	Rep 4	0.973654	1.02046	1.02046	0.997059

## Sheet: Source Data for Figure 6
Source Data for Figure 6
	WT				cslob1
	Rep 1	Rep 2	Rep 3	Rep 4	Rep 1	Rep 2	Rep 3	Rep 4	P-value
18 dpi	7.26007	7.36361	7.10037	7.07555	0	0	0	4.20683	0.00111726
